# Supplementary material for: Design and investigation of the effectiveness of a metatarsophalangeal assistive device on the muscle activities of the lower extremity
Source: PLoS One. 2022 Feb 10;17(2):e0263176. doi: 10.1371/journal.pone.0263176 (PMC8830714; doi:10.1371/journal.pone.0263176)
Supplement: S1 File — (XLSX) [file pone.0263176.s001.xlsx]

## Sheet: MuscleActivity
Muscle Activity
	TA		EDL		GM		GL		Sol		FHL
	off	on	off	on	off	on	off	on	off	on	off	on
Subject 1	0.384467	0.309885	0.464188	0.416129	0.233732	0.215027	0.402762	0.385135	0.331083	0.306657	0.361019	0.337755
Subject 2	0.275472	0.350431	0.271095	0.30083	0.174131	0.184069	0.172828	0.170499	0.270073	0.241702	0.28729	0.274728
Subject 3	0.308404	0.346691	0.418316	0.478716	0.162584	0.189025	0.223772	0.223778	0.36188	0.357097	0.392594	0.35356
Subject 4	0.323748	0.299863	0.302192	0.284369	0.270788	0.244616	0.212663	0.239868	0.312355	0.332025	0.276147	0.259492
Subject 5	0.251129	0.321053	0.367551	0.499412	0.191006	0.188445	0.19373	0.191334	0.193509	0.191215	0.193612	0.191178
Subject 6	0.316856	0.29642	0.432089	0.417928	0.20866	0.204159	0.210797	0.207993	0.348969	0.334283	0.306759	0.309776
Subject 7	0.287444	0.295662	0.37823	0.37267	0.163439	0.116208	0.262137	0.258032	0.320441	0.303203	0.308402	0.267183
Subject 8	0.363429	0.339222	0.402731	0.454569	0.169134	0.169936	0.192444	0.180036	0.332433	0.28648	0.301623	0.286805

## Sheet: Spatiotemporal
Spatiotemporal parameters
	Stance time (s)		Swing time (s)		Stride length (m)
	off	on	off	on	off	on
Subject 1	0.786584	0.80675	0.290333	0.30475	1.07692	1.1115
Subject 2	0.842167	0.8505	0.308833	0.31275	1.151	1.16325
Subject 3	0.896917	0.894667	0.360583	0.362583	1.2575	1.25725
Subject 4	0.878666	0.869	0.328333	0.335251	1.207	1.20425
Subject 5	0.844834	0.828833	0.351166	0.313167	1.196	1.142
Subject 6	0.857833	0.863749	0.329833	0.342251	1.18767	1.206
Subject 7	0.868916	0.872	0.390833	0.387833	1.25975	1.25983
Subject 8	0.861666	0.875083	0.351	0.362416	1.21267	1.2375

## Sheet: Kinematics
Kinematics
	MTP ROM (°)		Max. MTP extension angle (°)		Avg. MTP extension angle during stance phase (°)		Avg. MTP extension angle during swing phase (°)
	off	on	off	on	off	on	off	on
Subject 1	31.7306	32.0973	34.4493	33.7331	9.94211	11.6073	12.6665	21.375
Subject 2	37.1776	35.4523	43.8045	42.2354	16.5232	16.7473	29.7617	18.6277
Subject 3	39.9759	39.8598	43.3893	42.0656	14.7268	14.8362	11.3161	11.659
Subject 4	43.1018	39.5122	41.4533	40.9021	9.30399	11.6346	16.1077	11.6408
Subject 5	32.93	31.7224	40.0618	38.071	15.9783	17.2003	23.968	24.2149
Subject 6	45.1031	51.1498	41.6007	40.4036	8.72111	9.05713	6.77866	1.17407
Subject 7	35.8089	30.5226	35.3169	29.1182	13.3922	12.5487	10.837	9.11741
Subject 8	33.9414	35.743	42.5284	45.4428	22.5725	27.0985	35.222	40.5347
